# Supplementary material for: A Primer on Python for Life Science Researchers
Source: PLoS Comput Biol. 2007 Nov 30;3(11):e199. doi: 10.1371/journal.pcbi.0030199 (PMC2098836; doi:10.1371/journal.pcbi.0030199)
Supplement: Protocol S4 — (172 KB GZ). [file pcbi.0030199.sd004.gz]

Archive with 2,517 entries (1,888 files):
- mydir
- mydir/SeqService-XYZinc_10
- mydir/SeqService-XYZinc_10/Yeast_Plate_10.txt
- mydir/SeqService-XYZinc_10/Seq-10.ab1
- mydir/SeqService-XYZinc_10/Seq-10.pdf
- mydir/SeqService-XYZinc_11
- mydir/SeqService-XYZinc_11/Yeast_Plate_11.txt
- mydir/SeqService-XYZinc_11/Seq-11.ab1
- mydir/SeqService-XYZinc_11/Seq-11.pdf
- mydir/SeqService-XYZinc_12
- mydir/SeqService-XYZinc_12/Yeast_Plate_12.txt
- mydir/SeqService-XYZinc_12/Seq-12.ab1
- mydir/SeqService-XYZinc_12/Seq-12.pdf
- mydir/SeqService-XYZinc_13
- mydir/SeqService-XYZinc_13/Yeast_Plate_13.txt
- mydir/SeqService-XYZinc_13/Seq-13.ab1
- mydir/SeqService-XYZinc_13/Seq-13.pdf
- mydir/SeqService-XYZinc_14
- mydir/SeqService-XYZinc_14/Yeast_Plate_14.txt
- mydir/SeqService-XYZinc_14/Seq-14.ab1
- mydir/SeqService-XYZinc_14/Seq-14.pdf
- mydir/SeqService-XYZinc_15
- mydir/SeqService-XYZinc_15/Yeast_Plate_15.txt
- mydir/SeqService-XYZinc_15/Seq-15.ab1
- mydir/SeqService-XYZinc_15/Seq-15.pdf
- mydir/SeqService-XYZinc_16
- mydir/SeqService-XYZinc_16/Yeast_Plate_16.txt
- mydir/SeqService-XYZinc_16/Seq-16.ab1
- mydir/SeqService-XYZinc_16/Seq-16.pdf
- mydir/SeqService-XYZinc_17
- mydir/SeqService-XYZinc_17/Yeast_Plate_17.txt
- mydir/SeqService-XYZinc_17/Seq-17.ab1
- mydir/SeqService-XYZinc_17/Seq-17.pdf
- mydir/SeqService-XYZinc_18
- mydir/SeqService-XYZinc_18/Yeast_Plate_18.txt
- mydir/SeqService-XYZinc_18/Seq-18.ab1
- mydir/SeqService-XYZinc_18/Seq-18.pdf
- mydir/SeqService-XYZinc_19
- mydir/SeqService-XYZinc_19/Yeast_Plate_19.txt
- mydir/SeqService-XYZinc_19/Seq-19.ab1
- mydir/SeqService-XYZinc_19/Seq-19.pdf
- mydir/SeqService-XYZinc_20
- mydir/SeqService-XYZinc_20/Yeast_Plate_20.txt
- mydir/SeqService-XYZinc_20/Seq-20.ab1
- mydir/SeqService-XYZinc_20/Seq-20.pdf
- mydir/SeqService-XYZinc_21
- mydir/SeqService-XYZinc_21/Yeast_Plate_21.txt
- mydir/SeqService-XYZinc_21/Seq-21.ab1
- mydir/SeqService-XYZinc_21/Seq-21.pdf
- mydir/SeqService-XYZinc_22
- mydir/SeqService-XYZinc_22/Yeast_Plate_22.txt
- mydir/SeqService-XYZinc_22/Seq-22.ab1
- mydir/SeqService-XYZinc_22/Seq-22.pdf
- mydir/SeqService-XYZinc_23
- mydir/SeqService-XYZinc_23/Yeast_Plate_23.txt
- mydir/SeqService-XYZinc_23/Seq-23.ab1
- mydir/SeqService-XYZinc_23/Seq-23.pdf
- mydir/SeqService-XYZinc_24
- mydir/SeqService-XYZinc_24/Yeast_Plate_24.txt
- mydir/SeqService-XYZinc_24/Seq-24.ab1
- mydir/SeqService-XYZinc_24/Seq-24.pdf
- mydir/SeqService-XYZinc_25
- mydir/SeqService-XYZinc_25/Yeast_Plate_25.txt
- mydir/SeqService-XYZinc_25/Seq-25.ab1
- mydir/SeqService-XYZinc_25/Seq-25.pdf
- mydir/SeqService-XYZinc_26
- mydir/SeqService-XYZinc_26/Yeast_Plate_26.txt
- mydir/SeqService-XYZinc_26/Seq-26.ab1
- mydir/SeqService-XYZinc_26/Seq-26.pdf
- mydir/SeqService-XYZinc_27
- mydir/SeqService-XYZinc_27/Yeast_Plate_27.txt
- mydir/SeqService-XYZinc_27/Seq-27.ab1
- mydir/SeqService-XYZinc_27/Seq-27.pdf
- mydir/SeqService-XYZinc_28
- mydir/SeqService-XYZinc_28/Yeast_Plate_28.txt
- mydir/SeqService-XYZinc_28/Seq-28.ab1
- mydir/SeqService-XYZinc_28/Seq-28.pdf
- mydir/SeqService-XYZinc_29
- mydir/SeqService-XYZinc_29/Yeast_Plate_29.txt
- mydir/SeqService-XYZinc_29/Seq-29.ab1
- mydir/SeqService-XYZinc_29/Seq-29.pdf
- mydir/SeqService-XYZinc_30
- mydir/SeqService-XYZinc_30/Yeast_Plate_30.txt
- mydir/SeqService-XYZinc_30/Seq-30.ab1
- mydir/SeqService-XYZinc_30/Seq-30.pdf
- mydir/SeqService-XYZinc_31
- mydir/SeqService-XYZinc_31/Yeast_Plate_31.txt
- mydir/SeqService-XYZinc_31/Seq-31.ab1
- mydir/SeqService-XYZinc_31/Seq-31.pdf
- mydir/SeqService-XYZinc_32
- mydir/SeqService-XYZinc_32/Yeast_Plate_32.txt
- mydir/SeqService-XYZinc_32/Seq-32.ab1
- mydir/SeqService-XYZinc_32/Seq-32.pdf
- mydir/SeqService-XYZinc_33
- mydir/SeqService-XYZinc_33/Yeast_Plate_33.txt
- mydir/SeqService-XYZinc_33/Seq-33.ab1
- mydir/SeqService-XYZinc_33/Seq-33.pdf
- mydir/SeqService-XYZinc_34
- mydir/SeqService-XYZinc_34/Yeast_Plate_34.txt
- mydir/SeqService-XYZinc_34/Seq-34.ab1
- mydir/SeqService-XYZinc_34/Seq-34.pdf
- mydir/SeqService-XYZinc_35
- mydir/SeqService-XYZinc_35/Yeast_Plate_35.txt
- mydir/SeqService-XYZinc_35/Seq-35.ab1
- mydir/SeqService-XYZinc_35/Seq-35.pdf
- mydir/SeqService-XYZinc_36
- mydir/SeqService-XYZinc_36/Yeast_Plate_36.txt
- mydir/SeqService-XYZinc_36/Seq-36.ab1
- mydir/SeqService-XYZinc_36/Seq-36.pdf
- mydir/SeqService-XYZinc_37
- mydir/SeqService-XYZinc_37/Yeast_Plate_37.txt
- mydir/SeqService-XYZinc_37/Seq-37.ab1
- mydir/SeqService-XYZinc_37/Seq-37.pdf
- mydir/SeqService-XYZinc_38
- mydir/SeqService-XYZinc_38/Yeast_Plate_38.txt
- mydir/SeqService-XYZinc_38/Seq-38.ab1
- mydir/SeqService-XYZinc_38/Seq-38.pdf
- mydir/SeqService-XYZinc_39
- mydir/SeqService-XYZinc_39/Yeast_Plate_39.txt
- mydir/SeqService-XYZinc_39/Seq-39.ab1
- mydir/SeqService-XYZinc_39/Seq-39.pdf
- mydir/SeqService-XYZinc_40
- mydir/SeqService-XYZinc_40/Yeast_Plate_40.txt
- mydir/SeqService-XYZinc_40/Seq-40.ab1
- mydir/SeqService-XYZinc_40/Seq-40.pdf
- mydir/SeqService-XYZinc_41
- mydir/SeqService-XYZinc_41/Yeast_Plate_41.txt
- mydir/SeqService-XYZinc_41/Seq-41.ab1
- mydir/SeqService-XYZinc_41/Seq-41.pdf
- mydir/SeqService-XYZinc_42
- mydir/SeqService-XYZinc_42/Yeast_Plate_42.txt
- mydir/SeqService-XYZinc_42/Seq-42.ab1
- mydir/SeqService-XYZinc_42/Seq-42.pdf
- mydir/SeqService-XYZinc_43
- mydir/SeqService-XYZinc_43/Yeast_Plate_43.txt
- mydir/SeqService-XYZinc_43/Seq-43.ab1
- mydir/SeqService-XYZinc_43/Seq-43.pdf
- mydir/SeqService-XYZinc_44
- mydir/SeqService-XYZinc_44/Yeast_Plate_44.txt
- mydir/SeqService-XYZinc_44/Seq-44.ab1
- mydir/SeqService-XYZinc_44/Seq-44.pdf
- mydir/SeqService-XYZinc_45
- mydir/SeqService-XYZinc_45/Yeast_Plate_45.txt
- mydir/SeqService-XYZinc_45/Seq-45.ab1
- mydir/SeqService-XYZinc_45/Seq-45.pdf
- mydir/SeqService-XYZinc_46
- mydir/SeqService-XYZinc_46/Yeast_Plate_46.txt
- mydir/SeqService-XYZinc_46/Seq-46.ab1
- mydir/SeqService-XYZinc_46/Seq-46.pdf
- mydir/SeqService-XYZinc_47
- mydir/SeqService-XYZinc_47/Yeast_Plate_47.txt
- mydir/SeqService-XYZinc_47/Seq-47.ab1
- mydir/SeqService-XYZinc_47/Seq-47.pdf
- mydir/SeqService-XYZinc_48
- mydir/SeqService-XYZinc_48/Yeast_Plate_48.txt
- mydir/SeqService-XYZinc_48/Seq-48.ab1
- mydir/SeqService-XYZinc_48/Seq-48.pdf
- mydir/SeqService-XYZinc_49
- mydir/SeqService-XYZinc_49/Yeast_Plate_49.txt
- mydir/SeqService-XYZinc_49/Seq-49.ab1
- mydir/SeqService-XYZinc_49/Seq-49.pdf
- mydir/SeqService-XYZinc_50
- mydir/SeqService-XYZinc_50/Yeast_Plate_50.txt
- mydir/SeqService-XYZinc_50/Seq-50.ab1
- mydir/SeqService-XYZinc_50/Seq-50.pdf
- mydir/SeqService-XYZinc_51
- mydir/SeqService-XYZinc_51/Yeast_Plate_51.txt
- mydir/SeqService-XYZinc_51/Seq-51.ab1
- mydir/SeqService-XYZinc_51/Seq-51.pdf
- mydir/SeqService-XYZinc_52
- mydir/SeqService-XYZinc_52/Yeast_Plate_52.txt
- mydir/SeqService-XYZinc_52/Seq-52.ab1
- mydir/SeqService-XYZinc_52/Seq-52.pdf
- mydir/SeqService-XYZinc_53
- mydir/SeqService-XYZinc_53/Yeast_Plate_53.txt
- mydir/SeqService-XYZinc_53/Seq-53.ab1
- mydir/SeqService-XYZinc_53/Seq-53.pdf
- mydir/SeqService-XYZinc_54
- mydir/SeqService-XYZinc_54/Yeast_Plate_54.txt
- mydir/SeqService-XYZinc_54/Seq-54.ab1
- mydir/SeqService-XYZinc_54/Seq-54.pdf
- mydir/SeqService-XYZinc_55
- mydir/SeqService-XYZinc_55/Yeast_Plate_55.txt
- mydir/SeqService-XYZinc_55/Seq-55.ab1
- mydir/SeqService-XYZinc_55/Seq-55.pdf
- mydir/SeqService-XYZinc_56
- mydir/SeqService-XYZinc_56/Yeast_Plate_56.txt
- mydir/SeqService-XYZinc_56/Seq-56.ab1
- mydir/SeqService-XYZinc_56/Seq-56.pdf
- mydir/SeqService-XYZinc_57
- mydir/SeqService-XYZinc_57/Yeast_Plate_57.txt
- mydir/SeqService-XYZinc_57/Seq-57.ab1
- mydir/SeqService-XYZinc_57/Seq-57.pdf
- mydir/SeqService-XYZinc_58
- mydir/SeqService-XYZinc_58/Yeast_Plate_58.txt
- mydir/SeqService-XYZinc_58/Seq-58.ab1
- mydir/SeqService-XYZinc_58/Seq-58.pdf
- mydir/SeqService-XYZinc_59
- mydir/SeqService-XYZinc_59/Yeast_Plate_59.txt
- mydir/SeqService-XYZinc_59/Seq-59.ab1
- mydir/SeqService-XYZinc_59/Seq-59.pdf
- mydir/SeqService-XYZinc_60
- mydir/SeqService-XYZinc_60/Yeast_Plate_60.txt
- mydir/SeqService-XYZinc_60/Seq-60.ab1
- mydir/SeqService-XYZinc_60/Seq-60.pdf
- mydir/SeqService-XYZinc_61
- mydir/SeqService-XYZinc_61/Yeast_Plate_61.txt
- mydir/SeqService-XYZinc_61/Seq-61.ab1
- mydir/SeqService-XYZinc_61/Seq-61.pdf
- mydir/SeqService-XYZinc_62
- mydir/SeqService-XYZinc_62/Yeast_Plate_62.txt
- mydir/SeqService-XYZinc_62/Seq-62.ab1
- mydir/SeqService-XYZinc_62/Seq-62.pdf
- mydir/SeqService-XYZinc_63
- mydir/SeqService-XYZinc_63/Yeast_Plate_63.txt
- mydir/SeqService-XYZinc_63/Seq-63.ab1
- mydir/SeqService-XYZinc_63/Seq-63.pdf
- mydir/SeqService-XYZinc_64
- mydir/SeqService-XYZinc_64/Yeast_Plate_64.txt
- mydir/SeqService-XYZinc_64/Seq-64.ab1
- mydir/SeqService-XYZinc_64/Seq-64.pdf
- mydir/SeqService-XYZinc_65
- mydir/SeqService-XYZinc_65/Yeast_Plate_65.txt
- mydir/SeqService-XYZinc_65/Seq-65.ab1
- mydir/SeqService-XYZinc_65/Seq-65.pdf
- mydir/SeqService-XYZinc_66
- mydir/SeqService-XYZinc_66/Yeast_Plate_66.txt
- mydir/SeqService-XYZinc_66/Seq-66.ab1
- mydir/SeqService-XYZinc_66/Seq-66.pdf
- mydir/SeqService-XYZinc_67
- mydir/SeqService-XYZinc_67/Yeast_Plate_67.txt
- mydir/SeqService-XYZinc_67/Seq-67.ab1
- mydir/SeqService-XYZinc_67/Seq-67.pdf
- mydir/SeqService-XYZinc_68
- mydir/SeqService-XYZinc_68/Yeast_Plate_68.txt
- mydir/SeqService-XYZinc_68/Seq-68.ab1
- mydir/SeqService-XYZinc_68/Seq-68.pdf
- mydir/SeqService-XYZinc_69
- mydir/SeqService-XYZinc_69/Yeast_Plate_69.txt
- mydir/SeqService-XYZinc_69/Seq-69.ab1
- mydir/SeqService-XYZinc_69/Seq-69.pdf
- mydir/SeqService-XYZinc_70
- mydir/SeqService-XYZinc_70/Yeast_Plate_70.txt
- mydir/SeqService-XYZinc_70/Seq-70.ab1
- mydir/SeqService-XYZinc_70/Seq-70.pdf
- mydir/SeqService-XYZinc_71
- mydir/SeqService-XYZinc_71/Yeast_Plate_71.txt
- mydir/SeqService-XYZinc_71/Seq-71.ab1
- mydir/SeqService-XYZinc_71/Seq-71.pdf
- mydir/SeqService-XYZinc_72
- mydir/SeqService-XYZinc_72/Yeast_Plate_72.txt
- mydir/SeqService-XYZinc_72/Seq-72.ab1
- mydir/SeqService-XYZinc_72/Seq-72.pdf
- mydir/SeqService-XYZinc_73
- mydir/SeqService-XYZinc_73/Yeast_Plate_73.txt
- mydir/SeqService-XYZinc_73/Seq-73.ab1
- mydir/SeqService-XYZinc_73/Seq-73.pdf
- mydir/SeqService-XYZinc_74
- mydir/SeqService-XYZinc_74/Yeast_Plate_74.txt
- mydir/SeqService-XYZinc_74/Seq-74.ab1
- mydir/SeqService-XYZinc_74/Seq-74.pdf
- mydir/SeqService-XYZinc_75
- mydir/SeqService-XYZinc_75/Yeast_Plate_75.txt
- mydir/SeqService-XYZinc_75/Seq-75.ab1
- mydir/SeqService-XYZinc_75/Seq-75.pdf
- mydir/SeqService-XYZinc_76
- mydir/SeqService-XYZinc_76/Yeast_Plate_76.txt
- mydir/SeqService-XYZinc_76/Seq-76.ab1
- mydir/SeqService-XYZinc_76/Seq-76.pdf
- mydir/SeqService-XYZinc_77
- mydir/SeqService-XYZinc_77/Yeast_Plate_77.txt
- mydir/SeqService-XYZinc_77/Seq-77.ab1
- mydir/SeqService-XYZinc_77/Seq-77.pdf
- mydir/SeqService-XYZinc_78
- mydir/SeqService-XYZinc_78/Yeast_Plate_78.txt
- mydir/SeqService-XYZinc_78/Seq-78.ab1
- mydir/SeqService-XYZinc_78/Seq-78.pdf
- mydir/SeqService-XYZinc_79
- mydir/SeqService-XYZinc_79/Yeast_Plate_79.txt
- mydir/SeqService-XYZinc_79/Seq-79.ab1
- mydir/SeqService-XYZinc_79/Seq-79.pdf
- mydir/SeqService-XYZinc_80
- mydir/SeqService-XYZinc_80/Yeast_Plate_80.txt
- mydir/SeqService-XYZinc_80/Seq-80.ab1
- mydir/SeqService-XYZinc_80/Seq-80.pdf
- mydir/SeqService-XYZinc_81
- mydir/SeqService-XYZinc_81/Yeast_Plate_81.txt
- mydir/SeqService-XYZinc_81/Seq-81.ab1
- mydir/SeqService-XYZinc_81/Seq-81.pdf
- mydir/SeqService-XYZinc_82
- mydir/SeqService-XYZinc_82/Yeast_Plate_82.txt
- mydir/SeqService-XYZinc_82/Seq-82.ab1
- mydir/SeqService-XYZinc_82/Seq-82.pdf
- mydir/SeqService-XYZinc_83
- mydir/SeqService-XYZinc_83/Yeast_Plate_83.txt
- mydir/SeqService-XYZinc_83/Seq-83.ab1
- mydir/SeqService-XYZinc_83/Seq-83.pdf
- mydir/SeqService-XYZinc_84
- mydir/SeqService-XYZinc_84/Yeast_Plate_84.txt
- mydir/SeqService-XYZinc_84/Seq-84.ab1
[truncated: 2,217 more entries]
