# Supplementary material for: A Primer on Python for Life Science Researchers
Source: PLoS Comput Biol. 2007 Nov 30;3(11):e199. doi: 10.1371/journal.pcbi.0030199 (PMC2098836; doi:10.1371/journal.pcbi.0030199)
Supplement: Protocol S4 — (172 KB GZ). [file pcbi.0030199.sd004.gz › mydir/SeqService-XYZinc_83/Yeast_Plate_83.txt]

ttttgcactctctaagaaaatacatcccacggtatgcgaggacttggactggtattatactaaccatgtcatatatgacgcctttcttgtatcggtccgctgtcgggcaacataccagcatgatgacgagcctccttgtaatgctcagtaggcaacgctacagggagaggcgacagtatgagatgtccttgagcagttcggcgttagtgaagtcttctgtacgcacgcggtaggactcccgatcctttaaaatggcaaggaaaggcaatgcgtaggaactaatctctagattccttaagcgtgatcttcaatacgaatagtcattaccactgcggaggtagtcattatatgaattgcaaatgaggactgtcgtcatccgtgcaacgggcttgtccaggctccgtgcatacatctgataataggaaattgctcaggtcactgtagacagtcagcggggtagttcgtgaagaaagacattattgctgtaagcagtcgcactagttaacgtttcagcctgggacaagggctactgcttatcgttaacggtacagtcgctaatgaatcgggcaatactccggctgtgtattataactaatagagtgactggttga
